# Supplementary material for: Optimisation of Culture Conditions Enhances Antifungal Activity and Reshapes Extracellular Metabolite Profiles in Trichoderma harzianum BOL-12QD
Source: Microorganisms. 2026 Jun 13;14(6):1331. doi: 10.3390/microorganisms14061331 (PMC13304288; doi:10.3390/microorganisms14061331)
Supplement: Supplementary file 1 [file microorganisms-14-01331-s001.zip]

Archive with 1 entries (1 files):
- microorganisms-4342117-supplementary.pdf
